# Supplementary material for: Yearly Incidence of Stroke and Bleeding in Atrial Fibrillation with Concomitant Hyperthyroidism: A National Discharge Database Study
Source: J Clin Med. 2022 Feb 28;11(5):1342. doi: 10.3390/jcm11051342 (PMC8911027; doi:10.3390/jcm11051342)
Supplement: Supplementary file 1 [file jcm-11-01342-s001.zip]

Archive with 1 entries (1 files):
- jcm-1593239-supplementary.pdf
